# Supplementary material for: Probenecid-Mediated Pannexin-1 Inhibition Preserves βFGF-Driven Regenerative Responses in Human Dermal Fibroblasts
Source: Int J Mol Sci. 2026 Jun 6;27(12):5155. doi: 10.3390/ijms27125155 (PMC13299604; doi:10.3390/ijms27125155)
Supplement: Supplementary file 1 [file ijms-27-05155-s001.zip]

Archive with 1 entries (1 files):
- ijms-4283907-Suplementary Figures REVISED 2.pdf
